# Supplementary material for: Drug susceptibility of Plasmodium falciparum in eastern Uganda: a longitudinal phenotypic and genotypic study
Source: Lancet Microbe. Author manuscript; Available in PMC 2021 Sep 21. (PMC8454895; doi:10.1016/s2666-5247(21)00085-9)
Supplement: 2 [file NIHMS1737664-supplement-2.xlsx]

## Sheet: 1_Drug Dilutions for IC50s
Concentration (M) range of of drugs used in IC50 assays; 3 fold dilutions.
Well number	Chloroquine, MDAQ	Mefloquine, Piperaquine, AQ-13	Lumefantrine, DHA	Pyronaridine	Ferroquine, Atovaquone
1	1e-05	5e-06	1e-06	5e-07	1e-07
2	3.33e-06	1.67e-06	3.33e-07	1.67e-07	3.33333e-08
3	1.11e-06	5.56e-07	1.11e-07	5.56e-08	1.11111e-08
4	3.7e-07	1.85e-07	3.7e-08	1.85e-08	3.7037e-09
5	1.23e-07	6.17e-08	1.23e-08	6.17e-09	1.23457e-09
6	4.12e-08	2.06e-08	4.11e-09	2.06e-09	4.11523e-10
7	1.37e-08	6.86e-09	1.37e-09	6.86e-10	1.37174e-10
8	4.57e-09	2.29e-09	4.57e-10	2.29e-10	4.57247e-11
9	1.52e-09	7.62e-10	1.52e-10	7.62e-11	1.52416e-11
10	5.08e-10	2.54e-10	5.08e-11	2.54e-11	5.08053e-12
11	drug free	drug free	drug free	drug free	drug free
12	drug free, parasite free	drug free, parasite free	drug free, parasite free	drug free, parasite free	drug free, parasite free

## Sheet: 2_Resources for PCR and LDR
pfcrt and pfmdr1 Nested PCR Primers
Gene	Polymorphism		First Round PCR								Second Round PCR
			Primer						Program		Primer						Program
pfcrt	PfCRT 76		Forward	CQT-1	GACGAGCGTTATAGAGAATTA				B		Forward	CQT-A	TGTGCTCATGTGTTTAAACTT				D
			Reverse	CQT-2	CCAGTAGTTCTTGTAAGACC						Reverse	CQT-B	CAAAACTATAGTTACCAATTTTG
pfmdr1	PfMDR1 86 and 184		Forward	MDR-A1	TGTTGAAAGATGGGTAAAGAGCAGAAAGAG				C - 45º		Forward	MDR-A2	GTCAAACGTGCATTTTTTATTAATGACCAAATA				C - 52º
			Reverse	MDR-A3	TACTTTCTTATTACATATGACACCACAAACA						Reverse	MDR-A4	AAAGATGGTAACCTCAGTATCAAAGAAGAG
	PfMDR1 1246		Forward	MDR-O1	AGAAGATTATTTCTGTAATTTGATACAAAAAGC				C - 52º		Forward	1246F	ATGATCACATTATATTAAAAAATGATATGACAAAT				C - 52º
			Reverse	MDR-O2	ATGATTCGATAAATTCATCTATAGCAGCAA						Reverse	MDR-O2	ATGATTCGATAAATTCATCTATAGCAGCAA
	Nested PCR Conditions:					Ligase Detection Reaction Primers
	Program B					Target	Primer name	Primer					Use
	94℃ 3 min					pfcrt	CVIET.tag15	tacttctttactacaatttacaacATTTAAGTGTATGTGTAATTGAAAC					LDR reaction, CVIET
	94℃ 30 sec	X40				pfcrt	CVMNK.tag19	atactttacaaacaaataacacacATTTAAGTGTATGTGTAATGAATAA					LDR reaction, CVMNK
	47℃ 30 sec					pfcrt	SVMNT.tag77	aataacaactcactatatcataacATTTAAGTGTAAGTGTAATGAATAC					LDR reaction, SVMNT
	72℃ 60 sec					pfcrt	72-76 Comm	/5Phos/AATTTTTGCTAAAAGAACTTTAAAC/3Bio/					LDR reaction, 72-76 common
	72℃ 3 min					pfmdr1	86Y.48tag	aatcaacacacaataacattcataAGGATTAATATCATCACCTAAATA					LDR reaction, 86Y
						pfmdr1	86N	cataatcaatttcaactttctactAGGATTAATATCATCACCTAAATT					LDR reaction, 86N
						pfmdr1	86 Comm	/5Phos/CATGTTCTTTAATATTACACCAAA/3Bio/					LDR reaction, 86 common
	Program C					pfmdr1	184Y	aatttcttctctttctttcacaatGCCAGTTCCTTTTTAGGTTTATA					LDR reaction, 184Y
	94℃ 2 min					pfmdr1	184F.tag63	ctaaatcacatacttaacaacaaaGCCAGTTCCTTTTTAGGTTTATT					LDR reaction, 184F
	94℃ 60 sec	X40				pfmdr1	184 Comm	/5Phos/TATTTGGTCATTAATAAAAAATGCA/3Bio/					LDR reaction, 184 common
	45/52℃ 60 sec					pfmdr1	1246D.tag22	caaacaaacattcaaatatcaatcAATATATGTGATTATAACTTAAGAG					LDR reaction, 1246D
	72℃ 45 sec					pfmdr1	1246Y.tag61	aatctctacaatttctctctaataTAATATATGTGATTATAACTTAAGAT					LDR reaction, 1246Y
	72℃ 5 min					pfmdr1	1246 Comm	/5Phos/ATCTTAGAAACTTATTTTCAATAG/3Bio/					LDR reaction, 1246 common
	Program D
	94℃ 5 min
	94℃ 30 sec	X30				Reagents and Suppliers for Nested PCR and Ligase Detection Reactions
	52℃ 60 sec					MagPlex-Tag beads, MAGPIX Instrument, xPonenet 4.2 software (Luminex Corp., Austin, TX, USA)
	72℃ 60 sec					Chelex-100 (Bio-Rad, Hercules CA, USA)
	72℃ 3 min					PCR and Liagse Detection Reaction primers (Integrated DNA Technologies, Coralville, IA, USA)
						DNA Taq polymerase, Taq polymerase buffer, Taq ligase, Taq ligase buffer (New England Biolabs, Ipswich, MA, USA)
						streptavidin-R-phycoerythrin (Invitrogen, Thermo Fisher Scientific, Waltham, MA, USA )
						Bovine serum albumin (Enzo Life Sciences, Farmingdale, NY, USA)
						N-Lauroylsarcosine sodium salt (Sigma-Aldrich, St. Louis, MO, USA)
References
1. Conrad MD, LeClair N, Arinaitwe E, et al. Comparative impacts over 5 years of artemisinin-based combination therapies on Plasmodium falciparum polymorphisms that modulate drug sensitivity in Ugandan children. J Infect Dis 2014; 210: 344–53.
2. LeClair NP, Conrad MD, Baliraine FN, Nsanzabana C, Nsobya SL, Rosenthal PJ. Optimization of a ligase detection reaction-fluorescent microsphere assay for characterization of resistance-mediating polymorphisms in African samples of Plasmodium falciparum. J Clin Microbiol. 2013; 51: 2564–70.

## Sheet: 3_MIP Probe Information
Design of drug resistance MIP panel
The design of each MIP used in the SNP barcode is provided. Key: Gene: Common gene name, MIP: MIP ID; MIP Sequence: Sequence of the MIP probe; chrom: MIP target chromosome; capture_start: genomic coordinate of the start of captured sequence; capture_end: genomic coordinate of the end of captured sequence; capture_sequence: reference genome sequence of the captured region; capture_size: size of th…
Gene	MIP	MIP Sequence	chrom	capture_start	capture_end	capture_sequence	capture_size	orientation	target_aminoacid
PM2	PM2_S0_Sub0_mip0	AACATTTGATGGATTAAACATTGACAATTCNNNNAGATCGGAAGAGCACACGTGACTCGCCAAGCTGAAGNNNNNNNNNNAGAGTAATCCATAATAATTTGTATGAGA	chr14	293316	293526	GATTTCTTTTTTTTTTAATACACATAAAACTAATAAGAATCCACTTCAACCCCAAAAAAAAAAATTTTAAATAAATAAATAAATATATATATATATATATATATATTATTATTATATATATATTTTTTTTTTTTTTAATAAATATTTTGAACCAAATGGATATTACAGTAAGAGAACATGATTTTAAACATGGCTTTATCAAAAGCAATTC	269	forward
PM2	PM2_S0_Sub0_mip1	ATGTTTAAAATCATGTTCTCTTACTGTAATATCCANNNNAGATCGGAAGAGCACACGTGACTCGCCAAGCTGAAGNNNNNNNNNNGTGCATTTTCAACTTTAAATCCAA	chr14	293507	293714	TAGTTAAATGTTCGGAATTTTTTAAAATTTCATTCATTTCATTATCTCTTTGAAGCCATACATTTTCATACACATAATAAAATAAACCACACATTACACTACAAAAGAGAAGTACATATAGTATTTGAAATCCTTTCTGTATTTTTTTTTTGTTCTTTGAATTGTCAATGTTTAATCCATCAAATGTTGAATTGCTTTTGATAAAGCC	267	reverse
PM2	PM2_S0_Sub0_mip2	TTGGAGATAACCAACAACCATTTACANNNNAGATCGGAAGAGCACACGTGACTCGCCAAGCTGAAGNNNNNNNNNNAAGAGATAATGAAATGAATGAAATTTTAAAA	chr14	293696	293906	AATTCCGAACATTTAACTATTGGATTTAAAGTTGAAAATGCACATGATAGAATTTTGAAAACTATAAAAACACATAAATTAAAAAATTACATTAAAGAATCTGTCAATTTTCTTAATTCAGGACTTACTAAAACAAATTATTTAGGTAGTTCAAATGATAATATCGAATTAGTAGATTTCCAAAATATAATGTTTTATGGTGATGCAGAAG	268	forward
PM2	PM2_S0_Sub0_mip3	GATATTATCATTTGAACTACCTAAATAATTTGTTTNNNNAGATCGGAAGAGCACACGTGACTCGCCAAGCTGAAGNNNNNNNNNNCAGTTCCTGACACATAATTCATTT	chr14	293861	294062	CTACTTTGGTTCCATCTTTTTCATATGTTCTTGATTTAGATGAATCATATAGATGTTTAGTTAAACATCCTGCAGTTGTACATTTAACACTTGGGACCCATAAATTAGCAGATCCTGTATCAAGAATAAATGTAAATGGTTGTTGGTTATCTCCAACTTCTGCATCACCATAAAACATTATATTTTGGAAATCTACTAATTC	261	reverse
PM2	PM2_S0_Sub0_mip4	AAGATTTATCAATAGGTTCAGTAGATCCAANNNNAGATCGGAAGAGCACACGTGACTCGCCAAGCTGAAGNNNNNNNNNNGATTCATCTAAATCAAGAACATATGAAA	chr14	294045	294227	AAGATGGAACCAAAGTAGAAATGAATTATGTGTCAGGAACTGTTAGTGGATTTTTCAGTAAAGATTTAGTAACTGTTGGTAATTTATCTCTTCCATATAAATTTATTGAAGTAATAGATACTAATGGATTCGAACCAACTTATACTGCTTCAACATTTGATGGTATCCTTGGTTTAGGATGGA	241	forward
PM2	PM2_S0_Sub0_mip5	AATAAATTTATATGGAAGAGATAAATTACCAACAGNNNNAGATCGGAAGAGCACACGTGACTCGCCAAGCTGAAGNNNNNNNNNNGGTCCTTCATAAAATCTTTCTTCAATA	chr14	294152	294357	CCACCAATGGTTAAGAATCCTGTATGTTTATCATGTACAGGTAAGTAAAAGGTGAAAAGAGCATTTTCAATTTTGTTTTGGTTTTTTAATTCAACAACAATTGGATCTACTGAACCTATTGATAAATCTTTCCATCCTAAACCAAGGATACCATCAAATGTTGAAGCAGTATAAGTTGGTTCGAATCCATTAGTATCTATTACTTC	268	reverse
PM2	PM2_S0_Sub0_mip6	ACTTTTTAAATAAAATGTTGCAGAATTTAGATGTNNNNAGATCGGAAGAGCACACGTGACTCGCCAAGCTGAAGNNNNNNNNNNAAATGCTCTTTTCACCTTTTACTT	chr14	294316	294515	ACCTGTACATGATAAACATACAGGATTCTTAACCATTGGTGGTATTGAAGAAAGATTTTATGAAGGACCACTAACTTACGAAAAATTAAACCACGATTTATATTGGCAAATAACTTTAGATGCACACGTTGGAAATATAATGTTAGAAAAAGCAAACTGTATTGTAGATAGTGGTACTAGTGCCATTACTGTACCAACTG	258	forward
PM2	PM2_S0_Sub0_mip7	TAAAGTTATTTGCCAATATAAATCGTGGTTNNNNAGATCGGAAGAGCACACGTGACTCGCCAAGCTGAAGNNNNNNNNNNAAGGTAGTATTCAGGTTCTAATGT	chr14	294434	294640	GTATTTACCATTTTCTGAGGTAAATTCAAAAGTTGGTAATTTGCTGTTGTTACAAAGAGTTACATAGAAAGGTAAGAATGGGACTTTGATAACATCTAAATTCTGCAACATTTTATTTAAAAAGTCAGTTGGTACAGTAATGGCACTAGTACCACTATCTACAATACAGTTTGCTTTTTCTAACATTATATTTCCAACGTGTGCATC	261	reverse
PM2	PM2_S0_Sub0_mip8	TGGAAACCAAAGGAAAAACATAATTATATAAGNNNNAGATCGGAAGAGCACACGTGACTCGCCAAGCTGAAGNNNNNNNNNNCAACTTTTGAATTTACCTCAGAAAAT	chr14	294632	294843	GGTAAATACACATTAGAACCTGAATACTACCTTCAACACATAGAAGATGTTGGTCCAGGATTATGTATGCTTAATATCATAGGATTAGATTTTCCAGTACCAACCTTTATTCTAGGTGACCCATTCATGAGAAAATATTTTACCGTCTTTGATTATGATAATCAGAGTGTTGGTATTGCTCTTGCTAAAAAGAATTTATAAAAACGAAAATT	270	forward
PM2	PM2_S0_Sub0_mip9	ATACATAATCCTGGACCAACATCTTCNNNNAGATCGGAAGAGCACACGTGACTCGCCAAGCTGAAGNNNNNNNNNNGGTTCATTATGGATAAAATATGTTTTCT	chr14	294700	294914	TATATTCATATATAAAAAATGTGAATATATATAATTATACTTATATAATTATGTTTTTCCTTTGGTTTCCAAATTTTCGTTTTTATAAATTCTTTTTAGCAAGAGCAATACCAACACTCTGATTATCATAATCAAAGACGGTAAAATATTTTCTCATGAATGGGTCACCTAGAATAAAGGTTGGTACTGGAAAATCTAATCCTATGATATTAAGC	269	reverse
PM3	PM3_S0_Sub0_mip0	AACTAAAGTAAAAAGATGGAATGCTAAAAGNNNNAGATCGGAAGAGCACACGTGACTCGCCAAGCTGAAGNNNNNNNNNNTTGAAAGCCGTAAAAATAAAAGTTAAA	chr14	297348	297544	GGCTATATATAATATATATATATATATATATATATTTTCAAAAAAAAAGAAAACATTTTTGTATATATTTAAGCATATATAATTATTTTTTTTTTTTATTTTATTTTTTTTTATAATAAAATGAATTTAACCATTAAAGAAGAAGATTTTACCAACACCTTCATGAAAAATGAAGAATCCTTTAACACGTTTCGAGT	254	forward
PM3	PM3_S0_Sub0_mip1	GGTAAAATCTTCTTCTTTAATGGTTAAATTCANNNNAGATCGGAAGAGCACACGTGACTCGCCAAGCTGAAGNNNNNNNNNNCTGTCGAATATTTTGAAGTCTTAATTAT	chr14	297501	297680	GTGATTAATTTTACGGTTCTTTTGAAAAACGAAATTTTCAAAAATATAATAAGAAAAACCTCCTGCCAAAACTATGAAAACTGTCACAAATAATATTTTAAATAATCTTTTAGCATTCCATCTTTTTACTTTAGTTACTCGAAACGTGTTAAAGGATTCTTCATTTTTCATGAAGGTGTT	240	reverse
PM3	PM3_S0_Sub0_mip10	TATATATTTGTGATGTCGTTTGATTATATTGCNNNNAGATCGGAAGAGCACACGTGACTCGCCAAGCTGAAGNNNNNNNNNNTTTGTTCTAGGTGACCCATTTAT	chr14	298754	298965	GAGAAAATATTTTACCGTTTATGATTACGATAATCACACCGTTGGATTTGCTTTAGCCAAAAATTTATAAAGCAAAAAAATTATAATTAAAGCAAAATAAAGAAAAATAAAGAAAAATAAAGAAAAATAAAGAAAAAAAAAAAAAAAAACGAAACAATACATGTCTATAATATATATATTAATATATATATATATATATATATATATATATA	267	forward
PM3	PM3_S0_Sub0_mip2	TTATTTAGGTAGTGAGTTTGATAATGTGGANNNNAGATCGGAAGAGCACACGTGACTCGCCAAGCTGAAGNNNNNNNNNNATTATTTGTGACAGTTTTCATAGTTTTG	chr14	297615	297826	GCAGGAGGTTTTTCTTATTATATTTTTGAAAATTTCGTTTTTCAAAAGAACCGTAAAATTAATCACATAATTAAGACTTCAAAATATTCGACAGTAGGATTTAATATTGAAAATTCTTATGATAGACTTATGAAAACAATTAAAGAGCATAAATTAAAAAATTATATAAAAGAATCAGTAAAACTTTTTAATAAAGGTTTAACCAAAAAAAG	270	forward
PM3	PM3_S0_Sub0_mip3	TTTAATTTATGCTCTTTAATTGTTTTCATAAGTCTNNNNAGATCGGAAGAGCACACGTGACTCGCCAAGCTGAAGNNNNNNNNNNTTCACAAGACTCTGATGTACATTTTATA	chr14	297773	297967	CTGGGTACCCATACATTAGATGAAGCTGTATGGAATAAGAAATTAAATTTTTGACCATTATCTCCAAGCTTTGCCTCTCCAAAAGATAATACATTTGCTAAATCTTTTAATTCCACATTATCAAACTCACTACCTAAATAACTTTTTTTGGTTAAACCTTTATTAAAAAGTTTTACTGATTCTTTTATATAATTT	258	reverse
PM3	PM3_S0_Sub0_mip4	ACAATAAGTGGAATATTTAGTAAAGATTTAGTAACNNNNAGATCGGAAGAGCACACGTGACTCGCCAAGCTGAAGNNNNNNNNNNAGATTTAGCAAATGTATTATCTTTTGGA	chr14	297891	298076	GAGGCAAAGCTTGGAGATAATGGTCAAAAATTTAATTTCTTATTCCATACAGCTTCATCTAATGTATGGGTACCCAGTATAAAATGTACATCAGAGTCTTGTGAAAGTAAAAATCATTATGATTCATCAAAATCAAAAACATATGAAAAAGATGATACGCCTGTTAAATTGACAAGTAAAGCTGGT	249	forward
PM3	PM3_S0_Sub0_mip5	TATCATCTTTTTCATATGTTTTTGATTTTGATGAANNNNAGATCGGAAGAGCACACGTGACTCGCCAAGCTGAAGNNNNNNNNNNGTGTTTTTAATTCTACAATATATGGATCTATA	chr14	298048	298240	GAGCCTATGGATAAATCTTTCCATCCTAAACCGAAAACACCATCAACGTCTGATTCAGAATAAAAAGGTTCAAATCCAACAATTTCCGTCATTTCAATAAATTTATAGGGTACTGATAATTTACCAATAGTTACTAAATCTTTACTAAATATTCCACTTATTGTACCAGCTTTACTTGTCAATTTAACAGGCG	260	reverse
PM3	PM3_S0_Sub0_mip6	AAAGATTCTTTGATGGACCATTGAACNNNNAGATCGGAAGAGCACACGTGACTCGCCAAGCTGAAGNNNNNNNNNNTCAGTACCCTATAAATTTATTGAAATGA	chr14	298153	298359	CGGAAATTGTTGGATTTGAACCTTTTTATTCTGAATCAGACGTTGATGGTGTTTTCGGTTTAGGATGGAAAGATTTATCCATAGGCTCTATAGATCCATATATTGTAGAATTAAAAACACAAAATAAAATTGAACAAGCCGTTTATTCCATTTATTTACCACCAGAAAACAAAAATAAAGGTTATTTAACCATAGGAGGTATCGAAG	261	forward
PM3	PM3_S0_Sub0_mip7	AATAACCTTTATTTTTGTTTTCTGGTGGTNNNNAGATCGGAAGAGCACACGTGACTCGCCAAGCTGAAGNNNNNNNNNNAAGAATGGAACTTTGAAAACACTT	chr14	298339	298537	GCAGATTCTACGAATTGATTAAAAAATTCTGTTGGTACAGTTATGACACTGGTGGCACTATCTAAAATAACGTTTGCTTTTTTGGAAGATACATTACCAAAATGTACATCTAAATCAACTTGCCACATTAAATCGTGATTTAATTTTTCATAGTTCAATGGTCCATCAAAGAATCTTTCTTCGATACCTCCTATGGTTA	252	reverse
PM3	PM3_S0_Sub0_mip8	TATATACTTTAGAACCTAAACAATACCTTGAANNNNAGATCGGAAGAGCACACGTGACTCGCCAAGCTGAAGNNNNNNNNNNATGTGGCAAGTTGATTTAGATGTA	chr14	298434	298629	CATTTTGGTAATGTATCTTCCAAAAAAGCAAACGTTATTTTAGATAGTGCCACCAGTGTCATAACTGTACCAACAGAATTTTTTAATCAATTCGTAGAATCTGCAAGTGTTTTCAAAGTTCCATTCTTATCTTTGTATGTAACCACTTGTGGTAACACGAAATTACCAACACTCGAATATCGTTCACCAAATAAAG	252	forward
PM3	PM3_S0_Sub0_mip9	TTACCACAAGTGGTTACATACAAAGANNNNAGATCGGAAGAGCACACGTGACTCGCCAAGCTGAAGNNNNNNNNNNGCTTTATAAATTTTTGGCTAAAGCAAAT	chr14	298589	298798	CCAACGGTGTGATTATCGTAATCATAAACGGTAAAATATTTTCTCATAAATGGGTCACCTAGAACAAAGGTATTTTTTTCTAAATCAATAGGTACAATGTTAAGCATACATAATGCTGAGAATATATTTTCTAATGGTTCAAGGTATTGTTTAGGTTCTAAAGTATATACTTTATTTGGTGAACGATATTCGAGTGTTGGTAATTTCGTG	264	reverse
k13	k13_S0_Sub0_mip1	TACACCATTTAGAAATTGCCATCTTTTATNNNNAGATCGGAAGAGCACACGTGACTCGCCAAGCTGAAGNNNNNNNNNNAAAAATAAGAACATTTAAAATTTCTTCATTT	chr13	1724818	1724999	TATATATTTGCTATTAAAACGGAGTGACCAAATCTGGGAACTAATAAAGATGGGCCAAGCTGCCATTCATTTGTATCTGGTGAAAAGAAATGACATGAATTTAGAACTTCGCCATTTTCTCCTCCTGTAATTATATAAGAATCTGACAATGTGGCAGCTCCAAAATTCATTTTTTTCTCTGG	242	forward	A675
k13	k13_S0_Sub0_mip10	ATATTGAAGAACAGAAATTACATGATGAAAGANNNNAGATCGGAAGAGCACACGTGACTCGCCAAGCTGAAGNNNNNNNNNNATGATACTTATGAAAAGAAAATTATTGAAA	chr13	1726199	1726378	CGGAATTAAGTGATGCTAGTGATTTTGAAAATATGGTAGGTGATTTAAGAATTACATTTATTAATTGGTTAAAAAAGACACAAATGAATTTTATTCGAGAAAAAGATAAATTATTTAAAGATAAGAAAGAACTAGAAATGGAAAGAGTACGATTGTACAAAGAATTAGAAAACCGTAAAA	242	reverse
k13	k13_S0_Sub0_mip11	AGACACAAATGAATTTTATTCGAGAAAAAGNNNNAGATCGGAAGAGCACACGTGACTCGCCAAGCTGAAGNNNNNNNNNNATATGAATTCTCCATCAATTATGAATAC	chr13	1726304	1726503	CAACAAAAAAGAGAATTTTTTAGATGCAGCAAATCTTATAAATGATGATTCTGGATTAAACAATTTAAAAAAATTTTCAACTGTAAATAATGTAAATGATACTTATGAAAAGAAAATTATTGAAACGGAATTAAGTGATGCTAGTGATTTTGAAAATATGGTAGGTGATTTAAGAATTACATTTATTAATTGGTTAAAAA	258	reverse
k13	k13_S0_Sub0_mip12	ACATATTATTAAATGTTCTTGATAAATTACTTGGTNNNNAGATCGGAAGAGCACACGTGACTCGCCAAGCTGAAGNNNNNNNNNNTTAATCCAGAATCATCATTTATAAGATTT	chr13	1726474	1726678	GCTGCATCTAAAAAATTCTCTTTTTTGTTGGTATTCATAATTGATGGAGAATTCATATTATTATTAATAAGATTATTAGTTATATTATTTGCTGTCAGATTATTATTATTATTATTATGATTAATATTATTATTTTCATTTGTAATAGTATCTTTTTTTTTATTTAACAATTTATTTAAATATTTATTTCCTATATTATCTTTAG	269	forward
k13	k13_S0_Sub0_mip13	TATGAATTCTCCATCAATTATGAATACCAANNNNAGATCGGAAGAGCACACGTGACTCGCCAAGCTGAAGNNNNNNNNNNGAATCCATTGATATGAGTGTATTAGATT	chr13	1726531	1726741	CGAACTTTGATAGTAAAAAAGATTTTTTACCAAGTAATTTATCAAGAACATTTAATAATATGTCTAAAGATAATATAGGAAATAAATATTTAAATAAATTGTTAAATAAAAAAAAAGATACTATTACAAATGAAAATAATAATATTAATCATAATAATAATAATAATAATCTGACAGCAAATAATATAACTAATAATCTTATTAATAATAA	269	reverse
k13	k13_S0_Sub0_mip14	TTCTCGCTACTACTTCCGCTTTNNNNAGATCGGAAGAGCACACGTGACTCGCCAAGCTGAAGNNNNNNNNNNTTTCCTATATTATCTTTAGACATATTATTAAAT	chr13	1726693	1726878	GTTCTTGATAAATTACTTGGTAAAAAATCTTTTTTACTATCAAAGTTCGAATCTAATACACTCATATCAATGGATTCTAATAGGCTATCTTTAACATTTCCATAACTACTATTATTTAAAAGGAAACTATTATTTTCCGTTTTCTCATTTTTATCACTAGTTAGATTCATAAATGAATTAGAATCA	241	forward
k13	k13_S0_Sub0_mip15	AATAGTTTCCTTTTAAATAATAGTAGTTATGGAAANNNNAGATCGGAAGAGCACACGTGACTCGCCAAGCTGAAGNNNNNNNNNNCATTCATTTATTATGTTTTTGTTAATTAAATTATA	chr13	1726824	1727000	ATTATGGAAGGAGAAAAAGTAAAAACAAAAGCAAATAGTATCTCGAATTTTTCTATGACGTATGATAGGGAATCTGGTGGTAACAGCAATAGTGATGATAAAAGCGGAAGTAGTAGCGAGAATGATTCTAATTCATTTATGAATCTAACTAGTGATAAAAATGAGAAAACGGAAAAT	247	reverse
k13	k13_S0_Sub0_mip2	AAGTTCTAAATTCATGTCATTTCTTTTCACNNNNAGATCGGAAGAGCACACGTGACTCGCCAAGCTGAAGNNNNNNNNNNACAATTTCCATATGCCTTATTAGAA	chr13	1724927	1725137	GCTAGAAGTTCAGGAGCAGCTTTTAATTACCTTAATCAAATATATGTTGTTGGAGGTATTGATAATGAACATAACATATTAGATTCCGTTGAACAATATCAACCATTTAATAAAAGATGGCAATTTCTAAATGGTGTACCAGAGAAAAAAATGAATTTTGGAGCTGCCACATTGTCAGATTCTTATATAATTACAGGAGGAGAAAATGGCG	266	reverse	A675
k13	k13_S0_Sub0_mip3	TAGGGGTATTCAAAGGTGCCACCNNNNAGATCGGAAGAGCACACGTGACTCGCCAAGCTGAAGNNNNNNNNNNGGAATCTAATATGTTATGTTCATTATCA	chr13	1725079	1725274	ATACCTCCAACAACATATATTTGATTAAGGTAATTAAAAGCTGCTCCTGAACTTCTAGCTTCTAATAAGGCATATGGAAATTGTTCCCATTTATTCATTTTTTCTTCATATACTTCAATAGAATTTAATCTCTCACCATTAGTTCCACCAATGACATAAATTTTATTATCAAAAGCAACACACATAGCTGATGATC	247	forward	C580
k13	k13_S0_Sub0_mip4	TAATAAAATTTATGTCATTGGTGGAACTAATGGTNNNNAGATCGGAAGAGCACACGTGACTCGCCAAGCTGAAGNNNNNNNNNNGATGTATGGTATGTTTCAAGTAATTTAAATATA	chr13	1725247	1725419	CCTAGAAGAAATAATTGTGGTGTTACGTCAAATGGTAGAATTTATTGTATTGGGGGATATGATGGCTCTTCTATTATACCGAATGTAGAAGCATATGATCATCGTATGAAAGCATGGGTAGAGGTGGCACCTTTGAATACCCCTAGATCATCAGCTATGTGTGTTGCTTTTGA	240	reverse	R539,I543,R561,C580
k13	k13_S0_Sub0_mip5	TGTACACATACGCCAGCATTGTTGNNNNAGATCGGAAGAGCACACGTGACTCGCCAAGCTGAAGNNNNNNNNNNCGGTATAATAGAAGAGCCATCATA	chr13	1725363	1725575	TCCCCCAATACAATAAATTCTACCATTTGACGTAACACCACAATTATTTCTTCTAGGTATATTTAAATTACTTGAAACATACCATACATCTCTTAAACGATCATACACCTCAGTTTCAAATAAAGCCTTATAATCATAGTTATTACCACCAAAAACGTATAAGAAATTATTCAATACAGCACTTCCAAAATAAGCTTTTTTGGTAGACATAGG	261	forward	M476,Y493,R539,I543
k13	k13_S0_Sub0_mip6	AAAAAGCTTATTTTGGAAGTGCTGTATTGNNNNAGATCGGAAGAGCACACGTGACTCGCCAAGCTGAAGNNNNNNNNNNTAACTTCTTAAGAAATCCGTTAACTATA	chr13	1725563	1725749	CCCATACCAAAAGATTTAAGTGAAAGTGAAGCCTTGTTGAAAGAAGCAGAATTTTATGGTATTAAATTTTTACCATTCCCATTAGTATTTTGTATAGGTGGATTTGATGGTGTAGAATATTTAAATTCGATGGAATTATTAGATATTAGTCAACAATGCTGGCGTATGTGTACACCTATGTCTACCA	244	reverse	M476
k13	k13_S0_Sub0_mip7	ACCAACATTAATATCAATCATAGTTTCAGTNNNNAGATCGGAAGAGCACACGTGACTCGCCAAGCTGAAGNNNNNNNNNNACCATAAAATTCTGCTTCTTTCAA	chr13	1725714	1725926	CAAGGCTTCACTTTCACTTAAATCTTTTGGTATGGGTATAGTTAACGGATTTCTTAAGAAGTTAAGTATAATTCTAAATAACTCACTATCCCTATCTAAGAATATTCTTCCTTGTTTATCTCTGGTTACATGATGTCTTCCACTTAATAATTTCTCTATAAATGAATCTTTTTGTTGTGTTAAGGTATGTCTAGATGTTTCAAAAATAGCTCC	267	forward
k13	k13_S0_Sub0_mip8	ATTTTTGAAACATCTAGACATACCTTAACANNNNAGATCGGAAGAGCACACGTGACTCGCCAAGCTGAAGNNNNNNNNNNATTGATATATCTAATGGTTATAAACAAATAAAA	chr13	1725921	1726121	AAAGAAAAAGAAGAACATAGGAAACGATTTGATGAAGAAAGATTAAGATTTTTACAAGAAATCGATAAAATTAAATTAGTATTATATTTAGAAAAAGAAAAATATTATCAAGAATATAAAAATTTTGAGAATGATAAAAAAAAAATTGTTGATGCAAATATTGCTACTGAAACTATGATTGATATTAATGTTGGTGGAGCT	264	reverse
k13	k13_S0_Sub0_mip9	ATAATTTATCTTTTTCTCGAATAAAATTCATTTGTNNNNAGATCGGAAGAGCACACGTGACTCGCCAAGCTGAAGNNNNNNNNNNCGATTTCTTGTAAAAATCTTAATCTTTC	chr13	1726086	1726264	TTCATCAAATCGTTTCCTATGTTCTTCTTTTTCTTTTTTTATTTGTTTATAACCATTAGATATATCAATATCTAATTTCTTTCTTTCATCATGTAATTTCTGTTCTTCAATATTTTTACGGTTTTCTAATTCTTTGTACAATCGTACTCTTTCCATTTCTAGTTCTTTCTTATCTTTAA	242	forward
mdr1	mdr1_S0_Sub0_mip0	AACAAAAAGAGTACCGCTGAATTATTTAGANNNNAGATCGGAAGAGCACACGTGACTCGCCAAGCTGAAGNNNNNNNNNNGTGTACATAGCTTATTTCATTTATAAGATTT	chr5	957787	957958	AGATTTTGTTTTTAATATTATATAATTTTGTTTGTTACAAATTAATTAATTATTTCTTTATTTCTTTATTTTATTTACATTTTATTTGATTTTGTGTTGAAAGATGGGTAAAGAGCAGAAAGAGAAAAAAGATGGTAACCTCAGTATCAAAGAAGAGGTTGAAAAAGAGTTG	233	forward
mdr1	mdr1_S0_Sub0_mip1	TTTACCCATCTTTCAACACAAAATCAAATNNNNAGATCGGAAGAGCACACGTGACTCGCCAAGCTGAAGNNNNNNNNNNGGTAATGTTCCTCCTGATAATACA	chr5	957899	958080	GCACATACAAATGATATAAATAATAATTTTCTATGTTGTGCAGGTAAACATTTAAACGGTAAAAAAAATGATATTTTCTCATTCTTTATTTTTCTAAATAATTCAGCGGTACTCTTTTTGTTCAACTCTTTTTCAACCTCTTCTTTGATACTGAGGTTACCATCTTTTTTCTCTTTCTGCTC	235	reverse
mdr1	mdr1_S0_Sub0_mip10	ACAAATGCATATGTTTTCCCTTCTTTTANNNNAGATCGGAAGAGCACACGTGACTCGCCAAGCTGAAGNNNNNNNNNNTCCATTGCTTCTAAATCTTTTAAACTAT	chr5	959125	959327	ATAAACTATATTTAATATTATTTTTAATTGAATTACTAAATAATAATGGATCTTGACTAACAACTCCAATTTTTGATCTCCACCATTTCAAATTAATATCTTTTAAATTATGAGAATCATTTACAATAATATCTCCTTCGGTTGGATCATAAAGTCTTTCAATTAATTTTAGTATGGTTGATTTCCCACAACCTGATTCTCCC	259	reverse
mdr1	mdr1_S0_Sub0_mip11	TCTGATGTTGTTGATGTGTCCAAAANNNNAGATCGGAAGAGCACACGTGACTCGCCAAGCTGAAGNNNNNNNNNNTTGAAATGGTGGAGATCAAAAATT	chr5	959261	959476	GGAGTTGTTAGTCAAGATCCATTATTATTTAGTAATTCAATTAAAAATAATATTAAATATAGTTTATATAGTTTAAAAGATTTAGAAGCAATGGAAAATTATTATGAAGAAAATACTAATGATACATATGAAAATAAAAATTTTTCTTTAATTTCGAATTCTATGACATCAAATGAATTATTAGAAATGAAAAAAGAATATCAAACTATTAAAGAT	265	forward
mdr1	mdr1_S0_Sub0_mip13	AAATCCTAAAATTCTAATTCTTGATGAAGCTACNNNNAGATCGGAAGAGCACACGTGACTCGCCAAGCTGAAGNNNNNNNNNNTGACATCAAATGAATTATTAGAAATGAAA	chr5	959453	959625	AAAGAATATCAAACTATTAAAGATTCTGATGTTGTTGATGTGTCCAAAAAAGTACTTATACATGATTTTGTATCATCATTACCAGATAAATATGATACCTTAGTAGGTTCCAATGCATCCAAATTATCAGGTGGACAAAAACAAAGAATATCCATTGCAAGAGCAATTATGAG	235	forward
mdr1	mdr1_S0_Sub0_mip14	CTACTAAGGTATCATATTTATCTGGTAATGATGANNNNAGATCGGAAGAGCACACGTGACTCGCCAAGCTGAAGNNNNNNNNNNGGCATATCTTATAGTACTTAATCTATGT	chr5	959559	959748	GCTATAATAATAGTTATTCTATTTTCATTTCCTTTCAAATTATTAATTGTTTTTTGTACTAAATACTCAGATTTATTATCTAAAGAAGATGTAGCTTCATCAAGAATTAGAATTTTAGGATTTCTCATAATTGCTCTTGCAATGGATATTCTTTGTTTTTGTCCACCTGATAATTTGGATGCATTGGAAC	252	reverse
mdr1	mdr1_S0_Sub0_mip15	GTACACATGATAGTCTTATGAAAAATAAAAATGGTNNNNAGATCGGAAGAGCACACGTGACTCGCCAAGCTGAAGNNNNNNNNNNTTTGAAAGGAAATGAAAATAGAATAACT	chr5	959738	959909	ATTATTATAGCACATAGATTAAGTACTATAAGATATGCCAATACAATTTTTGTTTTATCAAATAGAGAAAGAAGTGATAATAATAATAATAATAATAATGATGATAATAATAATAATAATAATAATAATAATAACAAAATTAATAATGAGGGTAGCTATATTATTGAACAAG	235	forward
mdr1	mdr1_S0_Sub0_mip16	TACCTTGTTCAATAATATAGCTACCCTCANNNNAGATCGGAAGAGCACACGTGACTCGCCAAGCTGAAGNNNNNNNNNNTTCATTTTCATGTATTGATAAACTATTCAT	chr5	959913	960073	ATTATCTGCATCATTACCTGTATCTGAGTCTTTATAAGCGCTACTTTTGTTATCCGATCCATTATCATTTCCATTATTTGAAGATTTATTTGATGAAATCTTTTGATTATTTATCATAAGATGATAAATACCATTTTTATTTTTCATAAGACTATCATGTG	220	reverse
mdr1	mdr1_S0_Sub0_mip17	AAGTTCCATTTTTCAAAAGAATGTTTAGAAGANNNNAGATCGGAAGAGCACACGTGACTCGCCAAGCTGAAGNNNNNNNNNNCAAAAGATTTCATCAAATAAATCTTCAAATA	chr5	960000	960158	ATGGAAATGATAATGGATCGGATAACAAAAGTAGCGCTTATAAAGACTCAGATACAGGTAATGATGCAGATAATATGAATAGTTTATCAATACATGAAAATGAAAATATATCAAATAATCGTAATTGTAAAAATACAGCAGAAAATGAAAAAGAAGAGA	222	forward
mdr1	mdr1_S0_Sub0_mip18	TTTCATTTTCTGCTGTATTTTTACAATTACGANNNNAGATCGGAAGAGCACACGTGACTCGCCAAGCTGAAGNNNNNNNNNNATTTGAGTTATATTCTAGATTTGCAAAAT	chr5	960150	960344	CAAATAATGTAGATACATATCTAGCATATAATAAAGCAAATACGGGATATAATCCTCCAGCTACTAAAATACTAAAGAAAATTATAGTAACATCTTTTTTATATGAAAATATTTCTTTATAAATGATACGTAAATTGTTTGGTGCTTTCTTTTTTCTTCTAAACATTCTTTTGAAAAATGGAACTTTCTCTTCTT	256	reverse
mdr1	mdr1_S0_Sub0_mip19	ATCAAGATAAAAATACCCCAGGTGTTNNNNAGATCGGAAGAGCACACGTGACTCGCCAAGCTGAAGNNNNNNNNNNGGATTATATCCCGTATTTGCTTTAT	chr5	960315	960527	TATATGCTAGATATGTATCTACATTATTTGATTTTGCAAATCTAGAATATAACTCAAATAAATATTCTATATATATTCTACTTATTGCTATTGCTATGTTCATTTCAGAAACACTCAAAAACTATTATAACAACAAAATAGGAGAAAAAGTCGAAAAGACTATGAAACGTAGATTATTTGAAAATATATTATATCAAGAAATGAGTTTCTTTG	264	forward
mdr1	mdr1_S0_Sub0_mip2	AAATAATAATTTTCTATGTTGTGCAGGTAAACATNNNNAGATCGGAAGAGCACACGTGACTCGCCAAGCTGAAGNNNNNNNNNNTGTAATTACATCCATACAATAACTTGAT	chr5	958064	958221	ATCATTGATAATATAAATTGTACTAAACCTATAGATACTAATGATAATATTATAGGATTAATATCATCACCTAAATTCATGTTCTTTAATATTACACCAAACACAGATATAAAAAAAGGTAATGTTCCTCCTGATAATACAGCACATACAAATGATAT	220	reverse	N86
mdr1	mdr1_S0_Sub0_mip20	TATTTTCAAATAATCTACGTTTCATAGTCTTTTCGNNNNAGATCGGAAGAGCACACGTGACTCGCCAAGCTGAAGNNNNNNNNNNTGCAACAATTGGACAAAAATAAAA	chr5	960501	960664	GGACATAACCATGCTAACCAGAAAGAGCATTATGAAATGAGAGAAAATAACAATATTATTTACTAAACCCGTTTTTAATAAATGTACATCTCTATTAATATGTGCAGATAAAACACCTGGGGTATTTTTATCTTGATCAAAGAAACTCATTTCTTGATATAATA	223	reverse
mdr1	mdr1_S0_Sub0_mip21	TTCAGATGATGAAATGTTTAAAGATCCAAGNNNNAGATCGGAAGAGCACACGTGACTCGCCAAGCTGAAGNNNNNNNNNNTTATTTTCTCTCATTTCATAATGCTCTT	chr5	960643	960807	TCTGGTTAGCATGGTTATGTCCTTTTATTTTTGTCCAATTGTTGCAGCTGTATTAACTTTTATATATTTTATTAATATGCGTGTATTTGCTGTAAGAGCTAGATTAACCAAAAGTAAAGAAATTGAGAAAAAAGAAAATATGTCAAGCGGAGTTTTTGCATTTAG	223	forward
mdr1	mdr1_S0_Sub0_mip22	CTCTTACAGCAAATACACGCATATTAATNNNNAGATCGGAAGAGCACACGTGACTCGCCAAGCTGAAGNNNNNNNNNNGTCCTTTATTTTTATAATCAATAGCTTTTTC	chr5	960741	960916	TATCAAATTACAGAAATAATCTTCTAAACCATAATTAATAACAGTATGCATATTATAAAATGCTTCCTGTATTAAAAAACTTGGATCTTTAAACATTTCATCATCTGAACTAAATGCAAAAACTCCGCTTGACATATTTTCTTTTTTCTCAATTTCTTTACTTTTGGTTAATCTAG	235	reverse
mdr1	mdr1_S0_Sub0_mip23	GAGGTACTATATTAGTTGATGACTTTATGAAATCCNNNNAGATCGGAAGAGCACACGTGACTCGCCAAGCTGAAGNNNNNNNNNNGCATACTGTTATTAATTATGGTTTAGAA	chr5	960896	961052	GATTATTTCTGTAATTTGATAGAAAAAGCTATTGATTATAAAAATAAAGGACAAAAAAGAAGAATTATTGTAAATGCAGCTTTATGGGGATTCAGTCAAAGCGCTCAATTATTTATTAATAGTTTTGCCTATTGGTTTGGATCCTTCTTAATTAAAA	220	forward	S1034,N1042
mdr1	mdr1_S0_Sub0_mip24	CCCATAAAGCTGCATTTACAATAATTCTTNNNNAGATCGGAAGAGCACACGTGACTCGCCAAGCTGAAGNNNNNNNNNNCTCAAATGATAATTTTGCATTTTCTGA	chr5	960984	961147	ATCTCCTTTTAAGGACATTAATTTTCCAGCATAACTACCAGTAAATATAAAAGTAAATAAGGATTTCATAAAGTCATCAACTAATATAGTACCTCTTTTAATTAAGAAGGATCCAAACCAATAGGCAAAACTATTAATAAATAATTGAGCGCTTTGACTGAATC	220	reverse	S1034,N1042
mdr1	mdr1_S0_Sub0_mip25	AAAAACTACAGCAATCGTTGGAGAAANNNNAGATCGGAAGAGCACACGTGACTCGCCAAGCTGAAGNNNNNNNNNNCTGGTAGTTATGCTGGAAAATTAA	chr5	961131	961350	TGTCCTTAAAAGGAGATTCAGAAAATGCAAAATTATCATTTGAGAAATATTATCCATTAATGATTAGAAAATCAAATATTGATGTAAGAGATGATGGTGGAATAAGAATAAATAAAAATTTAATAAAAGGTAAAGTTGATATTAAAGATGTAAATTTCCGTTATATTTCAAGACCAAATGTACCTATTTATAAAAATTTATCTTTTACATGTGATAGTAA	270	forward
mdr1	mdr1_S0_Sub0_mip26	ACGGAAATTTACATCTTTAATATCAACTTTACCTNNNNAGATCGGAAGAGCACACGTGACTCGCCAAGCTGAAGNNNNNNNNNNTGATAATCTTGAAAATTTGTCATATCATTT	chr5	961292	961452	TTTAATATAATGTGATCATTTTTCAAGTCATAAAATCTTAATAAGAGATTCATAAAAGTTGATTTTCCACTACCTGTTTCTCCAACGATTGCTGTAGTTTTTTTACTATCACATGTAAAAGATAAATTTTTATAAATAGGTACATTTGGTCTTGAAATATA	225	reverse
mdr1	mdr1_S0_Sub0_mip27	TCAAGAACCCATGTTATTTAATATGTCCANNNNAGATCGGAAGAGCACACGTGACTCGCCAAGCTGAAGNNNNNNNNNNGATTTTATGACTTGAAAAATGATCACAT	chr5	961444	961653	TATATTAAAAAATGATATGACAAATTTTCAAGATTATCAAAATAATAATAATAATTCATTGGTTTTAAAAAATGTAAATGAATTTTCAAACCAATCTGGATCTGCAGAAGATTATACTGTATTTAATAATAATGGAGAAATATTATTAGATGATATTAATATATGTGATTATAACTTAAGAGATCTTAGAAACTTATTTTCAATAGTTAG	267	forward	D1246
mdr1	mdr1_S0_Sub0_mip28	ATCCAGATTGGTTTGAAAATTCATTTACATNNNNAGATCGGAAGAGCACACGTGACTCGCCAAGCTGAAGNNNNNNNNNNTGGTAATGATTCGATAAATTCATCTATA	chr5	961545	961755	GCAGCAAACTTACTAACACGTTTAACATCTTCCAATGTTGCATCTTCTCTTCCAAATTTGATATTTTCATATATGGACATATTAAATAACATGGGTTCTTGACTAACTATTGAAAATAAGTTTCTAAGATCTCTTAAGTTATAATCACATATATTAATATCATCTAATAATATTTCTCCATTATTATTAAATACAGTATAATCTTCTGCAG	269	reverse	D1246
mdr1	mdr1_S0_Sub0_mip29	ATATTATTATTAGATGAAGCAACATCATCACTTGANNNNAGATCGGAAGAGCACACGTGACTCGCCAAGCTGAAGNNNNNNNNNNGAAAATATCAAATTTGGAAGAGAAGAT	chr5	961715	961882	GCAACATTGGAAGATGTTAAACGTGTTAGTAAGTTTGCTGCTATAGATGAATTTATCGAATCATTACCAAATAAATATGATACAAATGTTGGACCATATGGTAAAAGCTTATCAGGTGGACAAAAACAGAGAATAGCTATAGCTAGAGCATTATTAAGAGAACCTAAA	230	forward
mdr1	mdr1_S0_Sub0_mip3	CATGTTCTTTAATATTACACCAAACACAGANNNNAGATCGGAAGAGCACACGTGACTCGCCAAGCTGAAGNNNNNNNNNNGAACTCACTTGTTCTAAATAAAAATCTA	chr5	958145	958352	AATCAGATCTTAATTTAGATCCAGGATTATTATCATGAAATTGTCCATCTTGATAAAAAACACTTCTTAAATATTCAAGCTTTAAAGTTTTTAATATTTTTGATGTAATTACATCCATACAATAACTTGATATCATTGATAATATAAATTGTACTAAACCTATAGATACTAATGATAATATTATAGGATTAATATCATCACCTAAATT	266	reverse	N86
mdr1	mdr1_S0_Sub0_mip30	ACCATATGGTCCAACATTTGTATCATNNNNAGATCGGAAGAGCACACGTGACTCGCCAAGCTGAAGNNNNNNNNNNTCAGGGTTATTAAATACCACAATTTT	chr5	961817	962026	GTCTGATCGTTTTATAGATGCAATTCTGTGGGCAATAGTAATAATAGTTTTGTCAGCTTTATCTTTAATATCTACAATAGTTTTTTCAATTAATTTCTCAGAATTGGAATCAAGTGATGATGTTGCTTCATCTAATAATAATATTTTAGGTTCTCTTAATAATGCTCTAGCTATAGCTATTCTCTGTTTTTGTCCACCTGATAAGCTTTT	262	reverse
mdr1	mdr1_S0_Sub0_mip31	TTTATGCATTTATATGATCCGCAAACATNNNNAGATCGGAAGAGCACACGTGACTCGCCAAGCTGAAGNNNNNNNNNNGCCCACAGAATTGCATCTATAAAA	chr5	962018	962199	CGATCAGACAAAATTGTGGTATTTAATAACCCTGATCGAAATGGAACCTTTGTACAGTCACATGGAACACACGATGAATTATTATCAGCACAAGATGGAATATATAAAAAATATGTAAAATTAGCTAAATGAAGCAAATCATAAATATATATATGTAATATATATATATATATGTATTTATA	234	forward
mdr1	mdr1_S0_Sub0_mip4	AGGATTATTATCATGAAATTGTCCATCTTGNNNNAGATCGGAAGAGCACACGTGACTCGCCAAGCTGAAGNNNNNNNNNNACATATGACACCACAAACATAAATTAA	chr5	958331	958498	CGGAAAAACGCAAGTAATACATAAAGTCAAACGTGCATTTTTTATTAATGACCAAATATATAAACCTAAAAAGGAACTGGCATATGTAAAAATTGTTATAAATTTCGTACCAATTCCTGAACTCACTTGTTCTAAATAAAAATCTAAATCAGATCTTAATTTAGATCC	225	reverse	Y184
mdr1	mdr1_S0_Sub0_mip5	TTGCAAGTTATTGTGGAGAAAAGACTNNNNAGATCGGAAGAGCACACGTGACTCGCCAAGCTGAAGNNNNNNNNNNAGGAATTGGTACGAAATTTATAACAATT	chr5	958409	958619	TTTACATATGCCAGTTCCTTTTTAGGTTTATATATTTGGTCATTAATAAAAAATGCACGTTTGACTTTATGTATTACTTGCGTTTTTCCGTTAATTTATGTTTGTGGTGTCATATGTAATAAGAAAGTAAAATTAAATAAAAAAACATCTTTGTTATATAATAACAATACCATGTCCATTATAGAAGAGGCTTTAATGGGAATAAGAACTG	265	forward	Y184
mdr1	mdr1_S0_Sub0_mip6	ATTAAAGCCTCTTCTATAATGGACATGGTNNNNAGATCGGAAGAGCACACGTGACTCGCCAAGCTGAAGNNNNNNNNNNTGAGGCACCATTAAAATCATTATT	chr5	958606	958819	GGGGTATTGATTCGTTGCACTATTTATAATAATTCTTGTACCATACCAAAAACCGAATGCATAAGAAACTAAAATTAAACCATTTATTAAACCTATATGTAATGCTTCTACAAAATTAGCTTTTAAAATATATTTACTATAAAAAGTTTCGGACAAATTAAATTTGTTTAATATAGTCTTTTCTCCACAATAACTTGCAACAGTTCTTATTCCC	267	reverse
mdr1	mdr1_S0_Sub0_mip7	ATTAGTTGAAAATAATGATGATGGAGAAACATTACNNNNAGATCGGAAGAGCACACGTGACTCGCCAAGCTGAAGNNNNNNNNNNTAGTTTCTTATGCATTCGGTTTTT	chr5	958773	958971	GGTATGGTACAAGAATTATTATAAATAGTGCAACGAATCAATACCCCAATAATGATTTTAATGGTGCCTCAGTTATATCCATTTTATTAGGTGTACTTATTAGTATGTTTATGTTAACAATTATCTTACCAAATATAACAGAATATATGAAAGCTTTAGAAGCAACAAATAGTTTATATGAAATAATAAATCGAAAACC	258	forward
mdr1	mdr1_S0_Sub0_mip8	TGTTGCTTCTAAAGCTTTCATATATTCTGTTATATNNNNAGATCGGAAGAGCACACGTGACTCGCCAAGCTGAAGNNNNNNNNNNTCTTTCAATTAATTTTAGTATGGTTGATTT	chr5	958940	959143	CCCACAACCTGATTCTCCCACAAATGCATATGTTTTCCCTTCTTTTAGAGTAAAACTTAAATCTTTATAAATTTCAACATCTTTTCTAGTATCATAATGAAATCTTACATTTTTAAATTCAATTTTTTTAATATTTGGTAATGTTTCTCCATCATCATTATTTTCAACTAATGGTTTTCGATTTATTATTTCATATAAACTATT	269	reverse
mdr1	mdr1_S0_Sub0_mip9	AAAAATTGGAGTTGTTAGTCAAGATCCATTNNNNAGATCGGAAGAGCACACGTGACTCGCCAAGCTGAAGNNNNNNNNNNTCATTATGATACTAGAAAAGATGTTGAA	chr5	959072	959253	ATTTATAAAGATTTAAGTTTTACTCTAAAAGAAGGGAAAACATATGCATTTGTGGGAGAATCAGGTTGTGGGAAATCAACCATACTAAAATTAATTGAAAGACTTTATGATCCAACCGAAGGAGATATTATTGTAAATGATTCTCATAATTTAAAAGATATTAATTTGAAATGGTGGAGATC	240	forward

## Sheet: 4_Spearman p values
	Spearman p values for pairwise correlation of drug susceptibilities (IC50s)
	Drug	AQ-13	MDAQ	PYR	FER	LUM	MEF	PIP	DHA	ATQ
	CQ	< 0.0001	< 0.0001	< 0.0001	0.0048	0.00032	< 0.0001	< 0.0001	0.0038	0.75
	AQ-13		< 0.0001	< 0.0001	0.37	0.00046	< 0.0001	< 0.0001	< 0.0001	0.11
	MDAQ			< 0.0001	0.048	< 0.0001	0.0012	< 0.0001	< 0.0001	0.29
	PYR				< 0.0001	< 0.0001	< 0.0001	< 0.0001	< 0.0001	0.0001
	FER					0.0018	0.043	0.0082	0.6	0.22
	LUM						< 0.0001	0.28	0.2	0.38
	MEF							< 0.0001	< 0.0001	0.081
	PIP								< 0.0001	0.0003
	DHA									< 0.0001
